# Supplementary material for: Optimizing reaction conditions for the light-driven hydrogen evolution in a loop photoreactor
Source: Beilstein J Org Chem. 2024 Jan 16;20:74–91. doi: 10.3762/bjoc.20.9 (PMC10804759; doi:10.3762/bjoc.20.9)
Supplement: File 2 — Videos from fluid flow characterization. [file Beilstein_J_Org_Chem-20-74-s002.zip]

Archive with 5 entries (4 files):
- Supporting Information File 2/
- Supporting Information File 2/loop_430rpm.mp4
- Supporting Information File 2/loop_560rpm.mp4
- Supporting Information File 2/loop_740rpm.mp4
- Supporting Information File 2/loop_860rpm.mp4
