# Supplementary material for: Optimizing reaction conditions for the light-driven hydrogen evolution in a loop photoreactor
Source: Beilstein J Org Chem. 2024 Jan 16;20:74–91. doi: 10.3762/bjoc.20.9 (PMC10804759; doi:10.3762/bjoc.20.9)
Supplement: File 3 — Python code for video processing to get mixing time. [file Beilstein_J_Org_Chem-20-74-s003.zip]

Archive with 2 entries (2 files):
- SI3_video_processing.ipynb
- SI3_video_processing.pdf
