# Supplementary material for: Optimizing reaction conditions for the light-driven hydrogen evolution in a loop photoreactor
Source: Beilstein J Org Chem. 2024 Jan 16;20:74–91. doi: 10.3762/bjoc.20.9 (PMC10804759; doi:10.3762/bjoc.20.9)
Supplement: File 4 — .stl files for 3D-printed parts and CAD drawings. [file Beilstein_J_Org_Chem-20-74-s004.zip]

Archive with 18 entries (18 files):
- 3D_models/Big_propeller.stl
- 3D_models/Cuvette_holder_cover_10mm.stl
- 3D_models/Cuvette_holder_cover_20mm.stl
- 3D_models/Cuvette_holder_cover_2mm.stl
- 3D_models/Cuvette_holder_cover_30mm.stl
- 3D_models/Cuvette_holder_cover_50mm.stl
- 3D_models/Cuvette_holder_cover_5mm.stl
- 3D_models/Cuvette_holder_light_path_10mm.stl
- 3D_models/Cuvette_holder_light_path_20mm.stl
- 3D_models/Cuvette_holder_light_path_2mm.stl
- 3D_models/Cuvette_holder_light_path_30mm.stl
- 3D_models/Cuvette_holder_light_path_50mm.stl
- 3D_models/Cuvette_holder_light_path_5mm.stl
- 3D_models/Heat_sink_with_LEDs.stl
- 3D_models/Reactor_Bottom fixing.stl
- 3D_models/Reactor_bottom_fixing_support.stl
- 3D_models/Shaft_tube_thread_holes.stl
- 3D_models/Small_propeller.stl
